# Supplementary material for: HLA mismatches and hematopoietic cell transplantation: structural simulations assess the impact of changes in peptide binding specificity on transplant outcome
Source: Immunome Res. Author manuscript; Available in PMC 2014 Jan 28. (PMC3904355; doi:10.4172/1745-7580.1000048)
Supplement: Table of mismatches [file NIHMS527961-supplement-Table_of_mismatches.xls]

## Sheet: SuppTable.txt
Protein	Mismatch	Raw risk score	Risk factor (subsampled)	Refined risk factor (excluding high-severity patients)	Structural, Jensen Shannon divergence	Structural, correlation-based divergence	NetMHCpan-2.4, correlation-based divergence
C*03:04	Y9D	1.083	1.107	1.1	0.2258	0.1233	0.0817
C*03:04	Y9S	1.192	1.227	1.243	0.2459	0.171	0.076
C*03:04	A11S	1.106	1.129	1.132	0.0037	0.0057	0
C*03:04	H21R	1.115	1.128	1.127	0.0039	0.0047	0
C*03:04	A24S	1.073	1.084	1.09	0.0064	0.0073	0.012
C*03:04	K66N	1.015	0.992	1.038	0.1644	0.057	0.0229
C*03:04	T73A	1.18	1.158	1.167	0.069	0.0156	0.0091
C*03:04	S77N	1.138	1.116	1.135	0.2564	0.066	0.0104
C*03:04	N80K	1.141	1.12	1.141	0.0375	0.0143	0.0048
C*03:04	A90D	1.102	1.096	1.059	0.0034	0.005	0
C*03:04	G91R	0.937	0.923	0.866	0.004	0.0053	0
C*03:04	I94T	1.069	1.055	1.053	0.0034	0.0053	0
C*03:04	I95L	1.037	1.004	1.009	0.0561	0.0314	0.0065
C*03:04	R97W	1.043	1.04	1.047	0.0269	0.0097	0.0184
C*03:04	Y99F	1.205	1.21	1.275	0.0575	0.0585	0.0147
C*03:04	V103L	1.018	0.988	0.915	0.0041	0.0051	0
C*03:04	D114N	1.145	1.133	1.176	0.0058	0.0084	0.0058
C*03:04	W147L	1.109	1.143	1.167	0.0796	0.0359	0.0729
C*03:04	E152A	1.156	1.179	1.21	0.089	0.0184	0.0165
C*03:04	L156R	1.04	0.999	0.999	0.0187	0.0095	0.0157
C*03:04	L163T	1.04	1.02	0.933	0.005	0.0052	0.0109
C*03:04	K173E	1.013	0.98	0.904	0.0039	0.0054	0
C*04:01	S9Y	1.192	1.227	1.243	0.1318	0.0505	0.0906
C*04:01	S11A	1.106	1.129	1.132	0.0037	0.0023	0
C*04:01	R21H	1.115	1.128	1.127	0.0038	0.0047	0
C*04:01	A24S	1.073	1.084	1.09	0.0057	0.0058	0.0124
C*04:01	K66N	1.015	0.992	1.038	0.12	0.0411	0.0172
C*04:01	A73T	1.18	1.158	1.167	0.0198	0.0094	0.0192
C*04:01	N77S	1.138	1.116	1.135	0.1083	0.0612	0.0175
C*04:01	K80N	1.141	1.12	1.141	0.0132	0.0112	0.0081
C*04:01	D90A	1.102	1.096	1.059	0.0039	0.0036	0
C*04:01	G91R	0.937	0.923	0.866	0.0035	0.0029	0
C*04:01	T94I	1.069	1.055	1.053	0.0039	0.0041	0
C*04:01	L95I	1.037	1.004	1.009	0.0384	0.0625	0.0062
C*04:01	R97W	1.043	1.04	1.047	0.0174	0.0072	0.034
C*04:01	F99Y	1.205	1.21	1.275	0.0664	0.0489	0.0178
C*04:01	L103V	1.018	0.988	0.915	0.0032	0.0031	0
C*04:01	N114D	1.145	1.133	1.176	0.0082	0.0043	0.0071
C*04:01	F116S	1.223	1.211	1.288	0.1303	0.1049	0.0552
C*04:01	W147L	1.109	1.143	1.167	0.0976	0.077	0.0381
C*04:01	E152A	1.156	1.179	1.21	0.1065	0.0315	0.0196
C*04:01	R156L	1.04	0.999	0.999	0.0545	0.016	0.0246
C*04:01	T163L	1.04	1.02	0.933	0.062	0.0205	0.0133
C*04:01	E173K	1.013	0.98	0.904	0.004	0.0042	0
